# Supplementary material for: Urinary biomarker panel for diagnosing patients with depression and anxiety disorders
Source: Transl Psychiatry. 2018 Sep 19;8:192. doi: 10.1038/s41398-018-0245-0 (PMC6145889; doi:10.1038/s41398-018-0245-0)
Supplement: Supplementary file 2 — Original data [file 41398_2018_245_MOESM2_ESM.xls]

## Sheet: mdd baseline
研究号	EP管代码	姓名	性别	年龄	采集时间	标本类型	规格（μL）	份数（个）	存放位置	P/S处理时间	尿液规格1	份数	保存位置	尿液规格2	份数	位置	尿液处理时间	检查结果	PBMC规格	份数	保存位置	HAMD	身高（cm）	体重（kg）	家族史	既往史	备注			共病
D354	E873	梁小梅	女	36	陈亮	20101103	0	P	150	10		233012			500ul	7	213078	9ml	2	2243B8		1ml	0	无	未	TB22.3(3.4-20.5),DB9.6（0-6.8）	正常	奶奶可疑精神病史	肾结石	广泛焦虑	不清楚（2+年前出现入睡困难）	单次发病	未记录	未记录	未记录	22	无
D578	E2656	徐琪	女	43	李芳芳	20111004	0	P	150ul	11	3	436091	75		500ul	7	314071	9ml	2	3263B7	125	1ml	0	无	未	正常	无	妈妈抑郁症	32岁甲亢	广泛性焦虑	未有信息	单发	无	106	155	19
D133	E455	李明	男	33	李芳芳	20100531	0	P	150	5		12509			500 ul	4	211030	10ml和7ml	3	2211B9		1ml	0	无	未	无	正常	无	无	广焦						22	无
D141	E465	陈祖生	男	32	罗丹	20100604	0	P	150	8		12510			500 ul	4	211035	10ml	1	2212A4		1ml	1管	未登记	曾服氟西汀、奥氮平1月，停药4月	TP 86（60-85）	正常	无	无	广焦	1年余	单次发病	1年前	未记录	未记录	24	无
D164	E502	黎雪东	男	34	王瑛	20100622	0	P	150	6		11406			500 ul	4	211063	10ml	2	2213B3		1ml	0管	无	未	正常	正常	无	幼时黄疸型肝炎	广焦						20	无
D210	E607	晏双全	男	39	邵伟华	20100721	0	P	150	15		11502			500 ul	4	211119	9ml	3	2222A4		1ml	1管	31	米氮平15mgqn，2月余	正常	正常	无	无	广焦						32	无
D252(微浑浊)	E677	田小程	男	19	邵伟华	20100816	0	P	150	13		113023			500ul	7	212059	9ml	2	2231A5		1ml	1管	4505	未	正常	正常	无	08年LC、04年阑尾切除、1岁支气管炎、输过血	广焦						11	无
D257溶血	E685（血浆溶血）	吴章奉	男	17	邵伟华	20100818	0	P	150	6		113044			500ul	7	212066	9ml	2	2231B2		1ml	0	无	未	正常	PH8.5+	姑姑的儿子抑郁症，已痊愈	无	广焦						17	无
D352	E871	郑华	男	30	郭菁	20101102	0	P	150	9		232124			500ul	7	213076	9ml	1	2243B6		1ml	0	无	未	正常	正常	无	无	广焦	1月	单次发病	1月前			21
D141	E1361	陈祖生	男	38	罗丹	20110407	5	P	150ul	13		334021			500ul	7	311049	9ml	2	3214B6		1ml	0	无	停药2+月	正常	找	无	无	广焦	1年余	单次发病	1年前	未记录	未记录	18	无
D440	E1759	余跃	男	37	罗丹	20110422	0	P	150ul	5		433042	105		500ul	7	312020	9ml	1	3231B3	105	1ml	0	无	未	正常	正常	无	三年前腹部外伤	广焦	9月	单次发病	9月前	160	174	20
D209	E1892	贺伟民	男	40	罗丹	20110518	2	P	150ul	12		434092	86		500ul	7	312084	9ml	2	3234B5	86	1ml	0	无	未	ALT：48，AST：41	正常	无	无	广焦	2+年（病历）	单次发病	2+年	未记录	未记录	3
D141	E2036	陈祖生	男	31	罗丹	20110623	6	P	150ul	13	3	411032	65		500ul	7	313022	9ml	2	3243A7	65	1ml	0	无	未	正常	正常	无	无	广焦	1年余	单次发病	1年前	未记录	未记录	18	无
D125	E446	李坤红	女	35	李芳芳	20100527	0	P	150	9		12507			500 ul	4	211023	10ml	2	2211B2		1ml	1管	24	未	正常	正常	无	13年前头部外伤史	广焦						16	无
D134	E456	周翠屏	女	37	罗丹	20100601	0	P	150	10		12509			500 ul	4	211031	10ml	3	2212A0		1ml	1管	2414	未	正常	无	无	4年前剖腹产	广焦	未记录	单次发病	半年前			27	无
D172	E558	张丹丹	女	19	罗丹	20100712	1	P	150	13		11512			500 ul	4	211104	9ml	2	2221B2		1ml	1管	34	度洛西汀90mgqd，15天至今	正常	正常	舅舅精神病史	无	广焦	近2年	复发	08年9月-09年6月			10	既往重性抑郁
D239曾服用K粉	E651	朱娅	女	33	雷阳	20100805	0	P	150	14		113092			500 ul	7	212037	9ml	2	2224A3		1ml	1管	2109	未	正常	正常	未	未	广焦						11	曾服用K粉
D253（既往重性抑郁，再发）	E679	王群	女	45	罗丹	20100817	0	P	150	16		113011			500ul	7	212060	9ml	2	2231A6		1ml	1管	4507	曾服用西酞普兰（10mg）5天、奥氮平（2.5mg）28天、阿普唑仑（0.4mg）10天，现停药45天	正常	正常	无	子宫肌瘤手术、尿管结石激光取石	广焦						29	既往重性抑郁，再发，HAMD29，不符SCID标准
D207既往重性抑郁	E601	陈晓梅	女	47	李芳芳	20100719	0	P	150	13		11512			500 ul	4	211115	9ml	1	2222A0		1ml	0	无	现已停药4月（曾服用帕罗西汀、奥氮平、氟哌噻吨美利曲辛2月）	正常	正常	无	无	广焦、惊恐						17	既往重性抑郁
D153	E482	王泽菊	女	45	王瑛	20100610	0	P	150	8		11412			500 ul	4	211047	9ml	2	2212B6		1ml	1管	23	未	正常	正常	无	12年前剖腹产，9年前宫外孕输血	广焦、惊恐、强迫、特恐						26	无
D169	E511	谢卫	男	30	陈亮	20100628	0	P	150	11		11411			500 ul	4	211069	9ml	2	2213B8		1ml	1管	33	已停药1年,曾服氟西汀20mgbid（无时间）	正常	正常	母亲精神病史	每天20支烟	广恐	不清楚	复发（3次）	2月前			17	无
D150	E477	陈金合	男	41	陈亮	20100608	0	P	150	4		12512			500 ul	4	211043	10ml	3	2212B3		1ml	0	无	未	正常	LEU+-	无	无	惊恐、广焦						20	3月前服用3天舍曲林
D193	E551	梁娟	女	26	陈亮	20100709	0	P	150	12		11407			500 ul	4	211098	9ml	3	2221A5		1ml	0	无	未	正常	无	无	无	惊恐、社恐、特恐						19	磺胺过敏
D170	E512	李松	男	22	李芳芳	20100628	0	P	150	10		11411			500 ul	4	211070	9ml	2	2213B9		1ml	1管	33	未，盐酸氯米帕明（三环类）2片qd，服用3-4天	正常	正常	父亲强迫症30年	无	惊恐、特恐、强迫、广焦						28	无
D361	E893	张小纤	男	23	卢葭	20101115	0	P	150	8		233061			500ul	7	213092	9ml	2	2244B2		1ml	1	22423	未	正常	正常	无	无	慢性前列腺炎、强迫	5年	单次发病	5年前			25	无
D376	E1045	陈蓓	女	22	郭菁	20101204	0	P	150	17		235072			500ul	7	214054	9ml	1	2254B2		1ml	0	无	未	正常	正常	无	无	强迫	3月	单次发病	3月前	未记录	未记录	25	无
D406	E1210	吴雪娇	女	24	卢葭	20110222	0	P	150	30		332011			500ul	7	215041	9ml	2	3212A9		1ml	0	无	未	正常	正常	堂姐、舅舅精神分裂症	无	强迫、广焦	未记录	复发（次数不清）	5月前	90	156	25	无
D407	E1211	徐敏	女	25	罗丹	20110223	0	P	150	23		332012			500ul	7	215042	9ml	2	3213B0		1ml	0	无	未	正常	找	无	无	强迫、广焦	6年	复发（5次）	2月前	106	159	28	2年前曾割腕自杀
D580	E2666	张雷	男	19	罗丹	20111009	0	P	150ul	8	2.5	436102	80		500ul	7	314075	9ml	1	3264A1	70	1ml	0	无	未	GLB: 34， TG: 1.75	正常	无	无	强迫症	2月	单发	201108	120	165	31
D448	E1836	邓程一	女	22	郭菁	20110509	0	P	150ul	10		434022	75		500ul	7	3120510	9ml	2	3233B1	75	1ml	0	无	停药1年	无，表面抗体阳性	正常	无	无	强迫症	11年	单次发病	11年前	未记录	未记录	23
D159	E490	江锴	男	20	李芳芳	20100618	0	P	150	15		11411			500 ul	4	211053	10ml	2	2213A2		1ml	1管	23	未	无	正常	无	无	社恐						17	无
D124	E445	唐琴	女	37	陈亮	20100527	0	P	150	10		12507			500 ul	4	211022	10ml	1	2211B1		1ml	1管	24	未，服用安定具体不详	正常	正常	母有类似病史	剖腹产	社恐	1年多	单次发病	1年前	未记录	未记录	26	生脉注射液过敏、、哥有癫痫病史
D124	E1162	唐琴	女	38	陈亮	20101217	3	P	150	35		236121			500ul	7	215012	9ml	2	2434A9		1ml	0	无	帕罗西汀10-20mgqd服用5.5月至今，米氮平停药近1月	轻度异常，ALT49	正常	母有类似病史	剖腹产	社恐	1年多	单次发病	1年前	未记录	未记录	4	生脉注射液过敏、哥有癫痫病史
D124	E1288	唐琴	女	38	陈亮	20110319	4	P	150	34		332122			500ul	7	311024	9ml	2	3213B2		1ml	0	无	帕罗西汀10mgqd停药1周	找	找	母有类似病史	剖腹产	社恐	1年多（病历）	单次发病	1年前	未记录	未记录	7	生脉注射液过敏、哥有癫痫病史
D438	E1744	龙汉林	男	24	卢葭	20110420	0	P	150ul	13		433022	150		500ul	7	312014	9ml	1	3231A7	150	1ml	0	无	未	ALT：43（0-40）AST：42（0-40）	正常	无	无	社恐，强迫症	3月（病历）	单次发病	3月前	未记录	未记录	25
D234(样品浑浊，不宜使用)	E645	蔡双燕	女	35	陈亮	20100803	0	P	150	18		113113			500 ul	7	212031	9ml	2	2223B7		1ml	1管	2103	未	正常	正常	无	无	社恐、广焦						26	无
D180妄想性障碍	E527	王超	男	24	王瑛	20100702	0	P	150	8		11411			500 ul	4	211081	9ml	2	2214B0		1ml	0	无	未	正常	正常	无	无	妄想性障碍						19	无
D176	E520	吴浪	男	21	王瑛	20100630	0	P	150	8		11403			500 ul	4	211077	9ml	2	2214A6		1ml	1管	33	未	正常	正常	无	无	未特定焦虑障碍						19	无
D167	E597	杨秀英	女	46	罗丹	20100715	1	P	150	15		11509			500 ul	4	211111	9ml	3	2221B8		1ml	1管	31	舍曲林50mgqd26天，奥氮平25mgqn，20天	正常	无	无	无	未特定焦虑障碍						6	无
D182	E531	谭淑芬	女	40	陈亮	20100705	0	P	150	7		11402			500 ul	4	211085	10ml	1	2214B4		1ml	1管	33	未	TP↑(89)	正常	无	无	无惊恐的广恐、强迫症	2月	单次发病	2月	未记录	未记录	33	无
D152	E480	程岭	男	20	罗丹	20100610	0	P	150	10		11412			500 ul	4	211045	9ml	2	2212B4		1ml	1管	23	未	ALT63↑ AST52↑	正常	无	9岁慢支炎反复发作，2年前骨折	心境恶劣障碍						18	无
D344	E860	吴金隆	男	35	罗丹	20101026	0	P	150	6		232101			500ul	7	213063	9ml	1	2243A3		1ml	1管	无	停药半年	正常	正常	无	无	心境恶劣障碍	发病15+年	单次发病	15年	未记录	未记录	19	无
D186	E540	杨淑霞	女	26	陈亮	20100706	0	P	150	11		11404			500 ul	4	211093	13ml	2	2221A0		1ml	1管	34	氟西汀10mgqd及2mgqd共3天	TB↑（25.4） DB（7.2）↑	正常	父亲曾有精神病史	无	心境恶劣障碍						19	无
D346	E865	蒋春梅	女	25	罗丹	20101101	0	P	150	12		232112			500ul	7	213070	9ml	1	2243B0		1ml	1管	22123	未	正常	正常	无	无	心境恶劣障碍	5年	单次发病	半月前			22	8两白酒/天
D300	E780	傅红鸣	男	42	罗丹	20100914	0	P	150	13		231021			500ul	7	212128	13ml	2	2234B0		1ml	1管	1418	未	正常	正常	父亲老年痴呆现已去世	20年肺结核，已正规治愈，痛风史，颈椎病5年	心境恶劣障碍，惊恐障碍，广泛焦虑	3年	单次发病	3年前			32	无
D350	E869	崔令	女	17	卢葭	20101102	0	P	150	10		232122			500ul	7	213074	9ml	1	2243B4		1ml	1管	22314	未	正常	正常	无	无	心境恶劣障碍，强迫	5年	单次发病	5年前			27	无
D054	E467	寇飞	男	18	罗丹	20100607	2	P	150	10		12511			500 ul	4	211037	10ml	3	2212A6		1ml	0	无	未	正常	正常	无	无	心境恶劣障碍、惊恐障碍、广焦	1年	单次发病	1年	未记录	未记录	7	无
D228	E633	韩冬梅	女	26	罗丹	20100728	0	P	150	10		115041			500 ul	7	212022	9ml	2	2223A8		1ml	1管	3517	未	正常	正常	无	曾做狐臭手术	心境恶劣障碍、社恐、广焦						19	既往神经性贪食症
D436	E1740	熊杰	女	36	罗丹	20110420	0	P	150ul	14		433014	95		500ul	7	312012	9ml	2	3231A4	100	1ml	0	无	间断服用氟西汀，奥氮平2+月后停药至今	正常	正常	无	7年前子宫原位癌手术	心境恶劣障碍、无惊恐障碍史的广场恐怖症、社恐、特殊恐怖症、广焦	2+年（病历）	单次发病	2+年	98	157	26
D238	E650	唐琳	女	21	邵伟华	20100804	0	P	150	24		113104			500 ul	7	212036	9ml	2	2224A2		1ml	1管	2108	未，曾服帕罗西汀10mgqd，65天，已停1月	正常	尿白细胞	未	未	疑病症						26	未
D105	E494	陈俊玲	女	52	陈亮	20100621	1	P	150	18		11408			500 ul	4	211055	9ml	3	2213A4		1ml	0	无	未	正常	正常	无	阑尾炎手术	脂肪肝病史，曾有强迫症						11	无

## Sheet: data
Group	Age	BMI	Sex	Medication	HDRS	HAMA	Neuropsychiatric disorder in first-degree relatives	β-Hydroxybutyrate	α-Ketoglutarate	α-Hydroxyisobutyrate	α-Hydroxybutyrate	Trimethylamine	TMAO	Taurine	Succinate	Pyruvate	Propionate	p-Hydroxyphenylacetate	Phenylacetyglycine	Oxalacetate	N-Methylnicotinamide	Nicotinate	m-Hydroxyphenylacetate	Methylmalonate	Malonate	Lactate	Isobutyrate	Hippurate	Glycolate	Glycine	Glyceroylphosphocholine	Formate	Dimethylglycine	Dimethylamine	Creatinine	Citrate	Choline	Alanine	Acetone	Acetoacetate	Acetate	Acetamide	3,4-Dihydroxymandelate	1-methylinosine	(R*,R*)-2,3-dihydroxybutanoic acid	(R*,S*)2,3-dihydroxybutanoic acid	2,4-dihydroxybutyric acid	2,4-dihydroxypyrimidine	2-ethyl-3-hydroxypropionic acid
HCs	39	20.3	Female	NO	0	0	NO	0.971806	2.8432	0.367691	1.07826	0.159405	0.639204	3.56935	0.628946	0.496432	0.324017	0.985954	1.85799	1.46156	0.074422	0.504116	1.05448	1.33733	2.2902	1.37239	0.383703	1.37906	3.83553	6.40013	0.654542	0.0728271	0.2428	0.979476	17.9211	17.4063	0.714894	1.29768	1.81521	0.94044	0.745642	0.675421	1.18888	0.233688	1.62117	7.05607	3.00025	3.34107	0.188356
HCs	45	25.3	Female	NO	0	2	NO	0.858193	0.947553	0.166373	0.564883	0.199446	0.358338	3.64977	0.285937	0.234161	0.178015	0.873721	1.35813	0.506187	0.0139018	0.103264	0.346522	0.84344	1.37401	0.994192	0.363803	1.0398	1.63368	1.68207	0.182586	0.0128892	0.139939	0.303394	8.26027	2.75872	0.252073	0.558684	2.21636	0.472804	0.35849	0.344303	0.7475	0.238621	2.89548	8.93049	3.66068	2.20296	0.119003
HCs	38	16.9	Female	NO	0	0	NO	1.28088	1.95269	0.288732	0.667529	0.199987	0.628971	2.2685	0.395784	0.364175	0.26746	0.864069	1.14732	0.800654	0.0627439	0.214349	0.684847	0.900173	2.89159	0.813261	0.318501	1.59652	2.79861	3.29185	0.275387	0.0721778	0.204708	0.719862	13.4058	12.6322	0.413591	0.57142	1.38161	0.618175	0.446891	0.536916	1.09324	0.177757	2.44012	6.29056	2.53869	2.27034	0.186476
HCs	24	24.2	Female	NO	2	1	NO	1.48651	3.15115	0.346964	1.29005	0.224597	0.562838	3.3539	0.647987	0.551473	0.45875	2.17706	5.35212	3.53215	0.0431222	0.140239	1.68044	1.57792	2.72406	1.32292	0.476706	3.36403	3.21766	3.60975	0.625022	0.0679242	0.242391	1.00372	28.9264	23.8032	0.757664	0.902228	1.1908	1.95004	0.941526	0.934844	3.09148	0.227572	2.04998	4.38884	1.65409	1.47296	0.107976
HCs	25	22.8	Female	NO	0	1	NO	3.78502	1.82819	0.267761	0.874315	0.128292	0.30352	2.49198	0.437698	0.385255	0.288749	1.168	2.1186	2.11731	0.0197621	0.0518086	0.909566	1.14608	2.49623	1.31103	0.408968	1.9516	1.94693	3.43386	0.25589	0.0226678	0.182585	0.53922	20.0635	5.03962	0.486346	0.885458	0.272744	0.937151	0.686001	0.738614	0.645631	0.185713	3.16367	6.15176	2.6476	1.85335	0.0510664
HCs	25	18.7	Female	NO	0	0	NO	3.023	3.33349	0.368426	1.13696	0.286211	0.98091	4.14458	0.669947	0.593648	0.365653	1.7771	2.55346	1.3766	0.087757	0.237626	1.48729	1.70561	4.89159	1.4931	0.403852	2.37399	7.6824	5.94402	0.509314	0.0900242	0.311012	1.1789	34.0042	13.8078	0.83048	1.2356	1.48781	1.15554	0.889419	1.1689	3.98414	0.31768	2.97491	5.65575	2.78416	1.80694	0.080351
HCs	23	18.9	Female	NO	0	2	NO	6.49743	4.3903	0.627611	2.94677	0.341975	0.655143	4.70419	0.993092	0.943037	1.09871	0.750611	1.13632	2.01553	0.0901893	0.3801	1.44939	2.84326	5.44767	2.38031	0.838829	0.6337	5.81557	5.09468	0.993895	0.0673855	0.419138	1.46608	41.9732	20.5593	1.49526	1.45883	0.975638	1.20511	1.03265	1.26724	0.756625	0.355928	2.69756	9.24476	2.80543	2.64526	0.145018
HCs	23	20.8	Female	NO	0	0	NO	1.562	3.67109	0.623089	1.86528	0.234548	0.631533	7.00493	0.82805	0.860789	0.708423	2.036	4.71777	3.00021	0.0440838	0.187084	2.49829	1.74117	2.91222	2.05876	0.615739	5.03656	3.34614	5.10637	0.475263	0.0769353	0.459996	1.20387	38.3271	12.5342	0.808251	1.90383	2.35549	2.27416	1.48539	1.18789	1.25631	0.271844	2.38991	4.75656	2.40997	2.65553	0.164001
HCs	24	22.4	Female	NO	1	0	NO	1.40735	3.56562	0.443506	1.66971	0.211659	0.512901	4.16205	0.850455	0.947417	0.706826	2.34546	5.92212	5.62125	0.0375334	0.123177	2.42235	1.79397	2.84262	2.11616	0.678906	3.17242	2.70229	4.54111	0.446694	0.122802	0.542946	1.03653	32.2488	21.4287	0.645779	1.29589	2.00671	2.67128	1.43466	1.18431	0.996883	0.281742	2.24057	5.12791	2.48774	4.42523	0.183561
HCs	24	18.9	Female	NO	0	0	NO	8.18951	4.61109	0.56917	2.06676	0.402882	0.724626	5.69207	1.18048	1.218	0.825938	1.40386	3.43038	3.29934	0.0378264	0.234744	2.25224	2.78531	4.47213	2.28603	0.78511	3.48867	3.97992	7.34107	0.693339	0.176984	0.381625	1.29294	39.273	22.9922	0.879112	1.73018	1.9681	1.85015	1.33935	1.31688	1.48131	0.318227	1.59969	12.3063	2.42891	1.96875	0.125969
HCs	24	18.6	Female	NO	0	1	NO	1.86164	3.60289	0.403839	1.57077	0.308944	0.768231	3.32899	0.878648	0.792147	0.607494	0.973117	2.33807	2.16806	0.170141	0.130606	2.13482	1.82687	3.77081	1.72094	0.479194	1.21265	3.69307	6.764	0.798937	0.10155	0.542767	1.24803	40.7326	10.3984	1.07615	1.37877	1.28121	1.42587	1.14201	1.08041	0.956463	0.357775	1.28076	4.72436	2.38924	5.16077	0.0932562
HCs	25	23.2	Female	NO	0	2	NO	1.13965	2.88998	0.421555	1.56059	0.20179	0.284276	4.0113	0.721943	0.611282	0.480924	0.718327	1.34912	1.48882	0.0323767	0.0959683	1.12275	1.63395	1.58892	1.32653	0.524485	5.33808	3.3454	2.99058	0.585903	0.0748767	0.281188	0.628894	18.9334	12.1592	0.77924	0.947522	1.21596	0.865141	0.73627	0.726252	1.00783	0.205302	2.03215	6.33864	1.97261	3.40328	0.23345
HCs	29	21.1	Female	NO	0	1	NO	1.14873	1.31176	0.205679	0.590641	0.110441	0.339042	2.43571	0.31502	0.305754	0.242703	0.583625	0.916521	0.732852	0.0419985	0.0362347	0.680617	0.774287	1.90527	0.691276	0.788648	1.68618	2.05682	2.04395	0.2527	0.0578941	0.174701	0.419289	12.2149	5.10495	0.403926	0.566943	1.40358	0.520573	0.494873	0.439799	0.327459	0.155982	3.20931	10.1681	2.83154	3.44482	0.0715492
HCs	34	22.3	Female	NO	0	0	NO	0.497088	0.514304	0.0855355	0.246093	0.0500762	0.125617	1.77912	0.121007	0.137054	0.0901728	0.519315	0.819152	0.727422	0.0208644	0.0241248	0.379565	0.335011	0.51826	0.451364	0.163037	1.38739	1.32095	1.02447	0.0946197	0.0113214	0.0978688	0.174408	6.02826	3.40985	0.153732	0.277896	1.80766	0.316517	0.210242	0.180012	0.15669	0.102455	2.21267	6.10185	1.48013	2.98275	0.146687
HCs	40	18.4	Female	NO	0	0	NO	0.96206	1.373	0.20888	0.637929	0.102616	0.29951	3.16465	0.3576	0.314424	0.234051	0.816096	1.95868	1.75717	0.0853904	0.100439	0.821544	0.90026	1.63966	0.663973	0.264176	4.05235	4.22606	2.26637	0.388669	0.0543724	0.129307	0.48529	15.0894	7.7799	0.481835	0.516157	1.07123	0.865385	0.542196	0.449155	0.514672	0.164132	1.52788	6.18618	1.38128	2.42793	0.168363
HCs	41	22.9	Female	NO	0	0	NO	1.02625	1.60803	0.254917	0.896804	0.221782	0.314095	2.53632	0.374604	0.430896	0.327537	0.921028	1.22565	1.02982	0.0169477	0.0702107	0.684485	1.77146	1.31628	0.911802	0.725299	1.17249	2.73463	3.44511	0.314192	0.0674755	0.200777	0.384513	10.1935	7.75284	0.422686	0.767281	1.81525	0.545522	0.545323	0.606534	1.19402	0.176922	1.5023	9.11171	3.18681	1.49473	0.207504
HCs	49	20.9	Female	NO	2	1	NO	0.848454	2.30527	0.199375	0.898943	0.132727	0.54873	4.22011	0.526454	0.276595	0.0876156	1.30527	2.66394	1.28952	0.0945182	0.0724713	1.28032	0.948914	1.57774	1.41618	0.0715732	1.2475	3.15805	6.55416	0.825486	0.035474	0.12661	0.988074	24.8648	24.3988	0.752105	1.14986	1.52885	1.07779	0.893236	0.470922	0.727294	0.185102	2.51484	5.99649	1.97389	2.11362	0.127577
HCs	53	18.4	Female	NO	0	0	NO	1.35534	0.448193	0.057739	0.295566	0.0362961	0.0970319	1.97051	0.0565056	0.0374063	0.0233483	0.665743	1.33608	0.719719	0.000230455	0.0189623	0.510954	0.26821	0.770768	0.315064	0.0279211	1.77988	0.917179	1.54697	0.0671025	0.0322825	0.047178	0.174503	7.63817	6.48732	0.19588	0.350777	1.79078	0.397343	0.22783	0.120157	0.285633	0.136897	2.80869	2.72887	2.76991	0.943968	0.187319
HCs	22	25.8	Male	NO	0	0	NO	0.0577156	0.0772885	0.00546298	0.0470306	-0.00559263	-0.0126149	0.259281	-0.00103532	-0.00514489	-0.0168394	0.0411668	0.0965403	0.00436944	-0.00869759	0.0042751	0.0878663	0.115744	0.00327332	0.0678627	0.00689952	0.116567	1.24409	0.376827	5.05459e-05	0.00695077	-0.0295544	-0.000795233	3.61891	0.431303	0.0094995	0.0472215	4.97095	-0.00153959	0.0341848	0.0222057	0.0386963	NA	1.80262	11.1666	1.58505	0.888554	0.18451
HCs	22	21	Male	NO	0	0	NO	6.82029	3.01269	0.378833	1.46813	0.357553	0.650073	9.39338	0.806521	0.93107	0.639639	1.73142	4.20824	2.32584	0.013788	0.0174978	2.42357	2.13908	4.56987	1.35966	1.01106	3.52776	3.95575	4.02318	0.870429	0.128067	0.297159	0.954467	33.4298	5.9495	1.07877	1.1527	0.550314	2.20747	1.17394	1.02957	1.19611	0.323958	5.00574	10.3845	3.12994	1.64088	0.107547
HCs	24	17.6	Male	NO	0	1	NO	0.617094	1.59497	0.223173	0.601698	0.0854065	0.29474	2.68806	0.294991	0.264028	0.220695	1.03551	0.925344	0.748087	0.0423548	0.0217192	0.595175	0.891085	1.47584	0.825796	0.281007	0.690801	2.10059	2.25785	0.256981	0.0613677	0.13247	0.41034	19.3475	5.16883	0.583392	0.610033	1.04567	0.439075	0.496532	0.450402	0.38014	0.173153	2.60057	7.53717	2.3172	1.29127	0.136582
HCs	30	25.8	Male	NO	0	0	NO	3.34701	3.06605	0.350812	1.03287	0.270986	0.517471	5.78867	0.593609	0.679434	0.448212	1.82143	2.77497	1.6441	0.0330671	0.0691499	1.30832	1.53641	3.06582	1.46518	0.62773	5.01144	2.76537	4.43721	0.864009	0.0809071	0.204065	0.731081	19.2258	12.604	1.05204	1.57196	1.49421	1.31867	1.03591	0.79756	0.705746	0.165904	3.75946	11.4106	1.91518	2.26478	0.283761
HCs	32	22.1	Male	NO	0	0	Father with obsessive-compulsive disorder	0.988509	1.69185	0.228182	1.10393	0.128273	0.633479	7.59946	0.336934	0.306547	0.181103	1.22653	2.07023	1.33194	0.0869245	0.101354	1.35597	1.57	2.78926	1.10167	0.13693	1.96249	2.18975	3.71771	0.452446	0.0436709	0.259081	0.819787	28.9647	8.36544	0.705564	0.737604	0.185443	0.911411	0.581556	0.442313	0.683788	0.267519	4.51746	19.0684	2.86369	3.28056	0.230069
HCs	35	24.1	Male	NO	2	2	NO	1.73389	1.75222	0.260094	0.772119	0.237879	0.285414	2.18934	0.394673	0.379626	0.303557	0.772324	0.77529	0.747167	0.0540759	0.0454033	0.707917	1.08313	1.72938	0.809196	0.557341	1.30596	2.59238	2.75909	0.313513	0.0683079	0.197999	0.506362	18.572	7.11212	0.548785	0.859614	1.5664	0.4236	0.581173	0.564575	0.594139	0.277588	2.43938	13.3999	3.42021	1.43473	0.212584
HCs	37	21.5	Male	NO	0	2	NO	4.48226	4.60808	0.789497	2.73537	0.461451	0.678972	4.7391	1.22725	1.40421	1.07073	1.80616	3.16606	4.45119	0.0849064	0.246027	1.72061	5.08408	5.57292	3.08558	1.71628	1.15598	7.21714	9.87215	0.752776	0.100162	0.674278	1.24585	35.6982	9.93745	1.04868	2.18494	2.08351	2.16894	2.07039	1.5415	1.30348	0.349538	1.72086	20.1822	3.5501	1.75679	0.204785
HCs	40	20.3	Male	NO	0	0	NO	3.43507	1.85474	0.3196	0.81858	0.153431	0.328041	3.75954	0.394053	0.419736	0.307885	0.984129	0.994879	0.741717	0.0407904	0.0767153	0.810535	1.19447	2.62014	0.936591	0.383152	0.558852	2.16027	2.74626	0.460713	0.0330166	0.412639	0.60076	25.6365	6.18435	0.7396	0.976984	1.32096	0.543745	0.594464	0.602424	0.677606	0.302884	4.02702	11.932	3.18749	1.93384	0.253488
HCs	47	19.7	Male	NO	0	2	NO	0.815834	0.60573	0.102401	0.303177	0.0602746	0.0964646	0.955811	0.138459	0.142962	0.108465	0.34099	0.483388	0.33628	0.00928216	0.0676806	0.329447	0.690581	0.692512	0.330628	0.195091	0.474525	0.751028	1.16148	0.0976614	0.0128716	0.0832425	0.221827	7.40542	1.65813	0.193009	0.262959	1.36242	0.206898	0.214539	0.225011	0.196749	0.106259	3.29025	10.2357	3.38536	1.85051	0.102381
HCs	30	25.3	Male	NO	0	1	NO	0.467532	0.916297	0.129756	0.435768	0.0908933	0.195839	1.59314	0.189651	0.209105	0.17125	0.629651	0.945189	0.678003	0.00976329	-0.0133427	0.428226	0.533526	0.851881	0.43582	0.196657	0.703168	1.01808	0.963701	0.27882	0.0298458	0.106306	0.262079	7.36878	3.29275	0.310483	0.308864	0.994784	0.427766	0.294769	0.292974	0.427654	0.17285	4.1233	10.0083	2.33341	1.80846	0.0682695
HCs	20	22.2	Male	NO	0	1	NO	6.75982	4.4003	0.761024	2.06681	0.289122	0.697686	3.97713	0.8633	0.888004	0.772893	1.57522	4.52504	3.68389	0.0901187	0.402372	2.56546	2.39749	4.81542	35.3766	0.753491	3.52922	3.29896	4.77135	1.50981	0.109636	0.366867	1.26482	44.1512	9.30321	1.27964	2.20431	0.569168	2.3445	1.55289	1.20209	1.47669	0.290756	4.264	8.61501	3.06623	3.13663	0.172857
HCs	20	23.2	Male	NO	0	2	Mother with a history of mental illness	3.61837	2.5788	0.3403	1.033	0.231795	0.551557	4.89013	0.451909	0.537727	0.379306	1.17255	1.72872	1.31853	0.0507943	0.0857917	1.25343	1.29975	2.97951	1.14359	0.390546	3.65357	1.82131	4.89949	0.641761	0.0354201	0.188718	0.895223	27.2224	8.63931	0.805681	1.23745	0.280649	0.996031	0.768126	0.680199	0.517531	0.297779	3.73576	10.4715	2.80593	2.14308	0.209156
HCs	20	19.8	Male	NO	3	0	NO	1.7972	3.35671	0.510797	1.75488	0.267147	0.464185	5.61445	0.843468	0.831714	0.69231	1.82412	4.01049	3.37119	0.062321	0.0819916	1.85233	3.28702	2.92274	1.72609	0.728397	0.977804	3.34405	3.25779	0.7844	0.107988	0.317346	1.22543	39.8885	9.18812	1.18404	1.16693	0.583044	1.86093	1.21255	1.36083	1.63347	0.470728	2.86106	31.7866	2.6881	2.22119	0.11002
HCs	20	27.2	Male	NO	0	0	NO	0.510264	1.10269	0.16136	0.714309	0.0727146	0.228916	1.84585	0.16762	0.199591	0.0846682	0.917303	1.52391	0.685869	0.0176234	0.213764	0.682985	1.03234	1.17911	1.11001	0.0903886	2.25842	1.74156	2.19272	0.238034	0.0377149	0.0450442	0.348074	16.5087	1.35853	0.420247	0.530865	0.125478	0.596767	0.411026	0.363157	0.434846	0.183435	2.47174	16.2166	2.72603	1.54467	0.147439
HCs	20	18.7	Male	NO	0	0	NO	2.025	3.79119	0.526685	1.67853	0.220497	0.788842	5.28614	0.738454	0.701828	0.667012	1.46717	1.7897	1.6334	0.228486	0.0634171	1.59224	2.41378	3.40987	1.51746	0.472151	0.743938	2.68187	4.67918	1.10156	0.068842	0.385888	1.18343	46.4491	7.98432	1.36293	1.15296	0.444391	1.21449	1.03991	0.976552	0.542886	0.363718	2.11458	18.3559	3.00027	3.15302	0.0873866
HCs	21	21.4	Male	NO	0	1	NO	1.36631	3.09399	0.492592	1.61285	0.303929	0.742046	5.65255	0.750074	0.80744	0.628033	0.942678	2.43875	2.03781	0.074288	0.154886	1.49344	2.04915	2.73976	1.93509	0.558596	2.42662	4.13379	4.32363	0.802949	0.0989554	0.755353	0.870007	27.6947	14.0645	0.806293	1.91182	2.37113	1.29455	1.02418	1.0356	1.14569	0.257393	1.67494	7.58102	2.65494	1.27157	0.208083
HCs	23	21.4	Male	NO	0	2	NO	4.8635	4.63609	0.432493	1.38867	0.210035	0.531043	3.20003	0.663719	0.706169	0.487745	0.816682	0.62291	1.20983	0.0798068	0.079044	1.04051	2.03688	3.90247	1.19756	0.561083	0.277572	6.29099	3.71714	0.556303	0.150831	0.233401	0.814686	30.0711	14.3182	0.915694	0.978062	1.06811	0.632476	0.670916	0.732238	0.645035	0.278532	2.5095	15.03	1.92871	1.19617	0.14138
HCs	24	23.3	Male	NO	0	0	NO	0.389064	0.762985	0.0921372	0.372748	0.0511332	0.158173	1.81921	0.143432	0.115189	0.0286036	0.515684	0.852469	0.324009	0.00738277	0.017332	0.515144	0.653201	0.870931	0.366285	0.228051	1.75759	0.980319	1.67125	0.187792	0.038364	0.0158993	0.225385	11.3991	3.67105	0.352898	0.23384	0.662627	0.392642	0.260343	0.163856	0.297747	0.167041	2.07938	12.5177	2.11626	2.55457	0.317294
HCs	24	20.3	Male	NO	0	1	NO	0.322608	1.0108	0.0676526	0.512027	0.0597164	0.148758	2.59656	0.127072	0.14369	0.0567399	0.540646	0.557433	0.524552	0.0132479	0.138597	0.538415	0.524576	0.799944	0.539636	0.0423111	0.287614	1.08865	2.33066	0.24953	0.091262	0.0914131	0.275039	13.673	6.4463	0.336427	0.439326	1.30586	0.21795	0.251672	0.196254	0.19033	0.204321	3.84084	5.90516	2.47182	2.07572	0.179602
HCs	27	25.2	Male	NO	0	0	NO	0.346843	0.890544	0.136589	0.656992	0.0533691	0.241607	1.945	0.146687	0.147773	0.0574465	0.548593	0.770709	0.557873	0.0135167	0.221467	0.877376	0.72849	1.59071	0.395939	0.0570529	2.32864	1.26531	2.04402	0.27775	0.0109032	0.141986	0.451846	17.8433	4.79399	0.531259	0.307676	0.579146	0.319597	0.241207	0.261444	0.466947	0.216313	3.03582	12.2638	7.63803	3.34356	0.0815737
HCs	35	22.8	Male	NO	0	2	NO	0.929856	2.88151	0.341656	0.943456	0.172961	0.346401	3.28858	0.454757	0.400061	0.284004	1.07617	1.52527	1.40349	0.0490145	0.148396	1.25396	1.34521	2.27415	1.18034	0.392855	4.39177	1.55695	3.43571	1.2177	0.077262	0.347936	0.475978	17.6794	10.4619	0.815661	0.99652	1.22173	0.74553	0.601233	0.511072	0.536716	0.183016	4.42641	17.4426	2.72023	1.6973	0.393334
HCs	37	22.8	Male	NO	0	0	NO	1.43028	2.42329	0.236811	0.722168	0.174636	0.577022	3.57136	0.43649	0.457364	0.340312	1.64031	2.81508	2.40707	0.056069	0.143331	1.1695	1.0084	2.83601	1.067	0.425208	4.9806	2.22355	3.77306	0.379586	0.0932136	0.247387	0.737913	22.1453	11.8699	0.639021	0.876468	1.37158	1.2307	0.828557	0.691098	0.902267	0.253779	3.60045	4.59609	2.33585	1.52275	0.291798
HCs	37	25.1	Male	NO	0	1	NO	1.01509	2.18634	0.294369	0.842369	0.204361	0.400764	3.5143	0.534484	0.400646	0.331972	0.835559	0.921852	0.945429	0.0514851	0.36382	0.784953	1.38732	2.05872	0.991988	0.928983	2.23891	1.95215	3.39416	0.743352	0.113851	0.275834	0.610887	20.4587	8.75409	0.779942	0.982223	1.25935	0.556917	0.683223	0.586488	0.479919	0.204043	2.11948	10.2468	1.54566	2.50164	0.184124
HCs	39	22.9	Male	NO	0	0	NO	1.93798	1.75072	0.284833	0.803899	0.122522	0.474679	2.7372	0.397535	0.37468	0.204089	0.555849	0.789482	0.924952	0.0717264	0.0800784	0.662072	1.54866	2.64611	0.95265	0.304823	0.743266	2.07577	2.79843	0.49449	0.034001	0.269422	0.700146	21.5194	5.98596	0.595209	0.643278	0.272111	0.569598	0.457553	0.537139	0.727185	0.277689	3.28306	19.4547	2.9179	2.32752	0.153137
HCs	39	25.4	Male	NO	0	0	NO	0.792492	2.31693	0.405522	1.03748	0.140276	0.355989	4.08519	0.498352	0.509121	0.352661	0.854698	1.2467	1.08837	0.261325	0.0804365	1.27083	1.32947	1.9621	1.03449	0.48052	1.36182	2.41676	3.42731	0.491028	0.0425465	0.309903	0.794717	28.2618	7.40856	0.785737	1.07431	0.300406	0.710446	0.732693	0.716841	0.845239	0.326287	3.54259	8.74992	3.15897	3.65573	0.219592
HCs	39	23.7	Male	NO	0	1	NO	1.45183	2.10321	0.348042	1.12862	0.199783	0.405722	2.7524	0.486529	0.476965	0.483514	0.86563	1.11183	1.16943	0.0392897	0.0402343	1.04644	1.36195	2.42355	1.11732	0.338921	1.88096	1.81025	2.99625	0.353062	0.0641308	0.301854	0.653639	23.8744	6.82558	0.647157	0.939487	1.45172	0.654066	0.677817	0.745573	0.48469	0.275687	2.5775	14.4686	2.53711	3.38218	0.265656
HCs	41	20.5	Male	NO	0	0	NO	0.32206	0.964664	0.110235	0.297642	0.0773168	0.164162	1.14997	0.220286	0.211754	0.13486	0.244106	0.307495	0.446303	0.00750774	0.0197524	0.391537	0.48211	0.967091	0.38769	0.269081	0.620375	1.23604	1.18074	0.169965	0.0287708	0.154322	0.258174	6.41716	5.13169	0.250753	0.338493	0.130735	0.229902	0.265004	0.263884	0.363444	0.0671683	4.36791	10.8251	2.52032	1.57583	0.214115
HCs	42	21.9	Male	NO	0	2	NO	1.11078	2.89375	0.453388	1.48894	0.307417	0.475465	5.86312	0.688856	0.637885	0.520959	1.16776	1.98767	1.37593	0.0395909	0.100465	1.37064	1.49526	2.50846	1.45067	0.531675	1.18331	2.96928	3.87377	0.60622	0.0954138	0.471504	0.814905	28.2317	11.2882	0.978693	1.41649	1.44733	1.16512	0.917973	0.967281	0.746787	0.370911	5.34395	9.42791	3.76602	2.89002	0.253122
HCs	45	26.3	Male	NO	0	0	NO	3.95926	3.34794	0.647986	2.37751	0.263652	0.848074	5.86921	0.702131	0.812815	0.770579	1.30817	1.21292	1.63665	0.177681	0.212324	1.05785	2.9212	2.68425	2.01472	1.07169	1.31515	4.02707	4.53707	1.03674	0.116881	0.307486	0.957098	24.0399	8.70799	1.36577	1.47281	0.51952	0.911057	0.924902	1.06139	1.08525	0.230021	3.62849	14.9775	3.00216	4.00538	0.283131
HCs	57	20.5	Male	NO	0	2	NO	0.854179	3.2339	0.327643	0.950776	0.237329	0.433224	4.82224	0.553049	0.680747	0.374528	1.29516	1.96672	1.33951	0.0959164	0.0991635	1.99248	1.86948	2.50892	1.65592	0.736124	3.45107	3.11097	4.79601	0.794012	0.0606437	0.38001	0.733004	27.7364	13.8958	0.964267	1.487	1.5421	1.13641	1.05211	0.681281	1.69635	0.190105	3.6391	8.95882	1.54848	1.73426	0.17273
Patients	25	24.1	Female	NO	28	16	NO	0.6599	0.881696	0.121858	0.484321	0.0340879	0.229355	1.15473	0.184501	0.156688	0.113035	0.289131	0.31802	0.34631	0.0286979	0.110136	0.259227	0.478859	1.19387	0.630489	0.174198	0.221387	2.72534	2.35238	0.223496	0.0437182	0.0465282	0.200438	7.55393	4.58699	0.252549	0.414971	1.64313	0.218354	0.274184	0.23877	0.23611	0.119126	2.92873	4.44566	2.35622	2.38011	0.0847497
Patients	21	20.8	Female	YES	26	21	NO	2.18848	6.24858	0.47031	1.58934	0.369443	1.52591	8.8924	1.37158	0.949448	0.748986	1.71142	1.70227	1.95692	0.013885	0.650571	1.99362	2.74885	5.86148	7.02422	1.71686	1.11071	9.02452	16.017	1.64219	0.316754	0.363234	1.35152	36.5933	40.3147	1.51261	3.02469	0.577414	1.42491	1.68874	1.47151	1.52006	0.271381	2.75737	4.33736	2.97813	1.48859	0.185151
Patients	22	19	Female	NO	18	21	NO	0.233467	0.877282	0.0656263	0.37836	0.0412829	0.0690472	1.56773	0.0765595	0.0946476	0.0515481	0.309479	0.279143	0.24649	0.00757042	0.0396329	0.230332	0.418899	0.498056	0.603975	0.172234	0.228312	0.826413	2.07857	0.113525	0.0335727	0.0534848	0.131248	7.33283	5.05829	0.288377	0.656257	2.27569	0.151587	0.209551	0.142557	0.227961	0.0817459	3.65542	7.45983	2.36632	0.484983	0.556862
Patients	24	23.4	Female	NO	19	15	NO	0.836446	1.6616	0.310178	0.875903	0.0987645	0.272784	3.20618	0.345522	0.373183	0.295081	0.552504	0.847928	0.800518	0.0274446	0.0237646	0.740016	1.48314	1.36471	0.81397	0.360542	4.88687	1.50068	2.58324	0.558906	0.0194143	0.123986	0.420241	15.5551	5.0829	0.550313	0.646501	0.210154	0.508821	0.495324	0.476978	0.41734	0.161046	5.12668	26.2749	3.06585	2.93987	0.198373
Patients	24	21.2	Female	NO	20	16	NO	0.567852	1.0003	0.134272	0.442015	0.184134	0.091385	1.91676	0.205254	0.172547	0.120211	0.347655	0.502868	0.38848	0.00597096	0.0483882	0.352063	0.471341	0.623974	0.522488	0.197834	1.38277	1.78926	2.77562	0.155508	0.0254135	0.068349	0.198454	7.35379	4.58798	0.194625	0.385023	0.117634	0.222452	0.289612	0.391893	0.489494	0.119012	1.54309	4.11602	2.68355	1.18499	0.078184
Patients	25	21	Female	NO	22	14	NO	0.962978	2.19978	0.345558	1.13803	0.123783	0.292301	2.43838	0.462351	0.397427	0.330191	0.651566	0.695348	0.958929	0.0159214	0.0683512	0.658029	1.52222	1.29063	1.7728	0.455178	1.17224	2.58759	4.16637	0.224377	0.106563	0.162671	0.438092	13.5867	12.2428	0.456533	1.22972	0.298849	0.450538	0.548846	0.636038	0.557228	0.158989	3.47923	5.88897	3.79587	0.581331	0.184736
Patients	26	19	Female	NO	26	17	NO	0.516243	1.17807	0.186148	0.580828	0.0960854	0.252291	2.99614	0.243477	0.219092	0.239918	0.60388	0.52407	0.479598	0.00280126	0.0250841	0.429853	0.631671	0.764045	0.825631	0.211195	0.664017	1.54437	3.29058	0.18882	0.0561139	0.101953	0.3623	8.87269	7.20562	0.332053	0.637767	0.158921	0.26743	0.314096	0.302241	0.226429	0.147559	1.84064	5.44266	4.24751	1.56185	0.185741
Patients	29	21.1	Female	NO	25	20	NO	1.16894	1.57665	0.178712	0.702345	0.087684	0.146929	1.89535	0.267527	0.270069	0.157375	0.611965	0.470145	0.676972	0.00436592	0.168638	0.389427	0.779058	0.867147	1.1758	0.398234	0.369075	1.23905	4.15124	0.268649	0.0470289	0.0998129	0.283654	9.8045	9.75318	0.384459	1.07815	2.80432	0.306399	0.362508	0.681346	0.295361	0.101833	1.85434	3.42598	2.54343	1.2322	0.127152
Patients	33	25.6	Female	NO	22	16	NO	0.67236	0.703783	0.118058	0.453844	0.0567111	0.0728033	1.07116	0.222252	0.196219	0.134836	0.375793	0.555997	0.567288	0.00113962	0.0212265	0.195665	0.443583	0.515829	0.493256	0.097145	0.304341	0.586897	1.13302	0.117319	0.0161049	0.0658823	0.193807	6.02813	4.8123	0.249474	0.275309	0.243134	0.793058	0.209461	0.173428	0.146423	0.136684	1.85596	13.3808	2.74417	1.18341	0.416516
Patients	34	21.6	Female	NO	20	22	NO	1.3138	2.62444	0.344961	0.953661	0.274357	0.442668	3.56836	0.521248	0.526312	0.383396	1.04576	1.57851	1.33488	0.0471264	0.21269	0.924682	1.52129	2.23326	1.21084	0.701042	0.640599	3.13534	3.67975	0.852374	0.102038	0.252655	0.790038	24.2217	8.39389	0.882759	1.10267	0.353316	0.896461	0.778402	0.800379	1.12764	0.217492	3.01084	13.603	3.06812	1.46079	0.167364
Patients	38	22.6	Female	NO	18	15	NO	0.154171	0.653435	0.0507129	0.233222	0.0440263	0.0645506	1.29432	0.0850706	0.0800001	0.0271255	0.355186	0.308547	0.259886	0.015637	0.0711864	0.237777	0.400316	0.558195	0.269188	0.0394795	0.127275	0.628738	1.11145	0.226375	0.030241	0.0708905	0.166494	8.01859	3.2257	0.247183	0.24659	0.997602	0.0933752	0.136	0.102208	0.161263	0.0855988	3.19208	13.1444	9.04	1.42399	0.232168
Patients	38	18.4	Female	NO	26	17	NO	0.559651	0.22174	0.0310968	0.256039	0.0183557	0.0440593	0.885511	0.0723646	0.0495939	-0.00274795	0.189786	0.191758	0.235836	0.00635834	0.0404462	0.186356	0.299088	0.369193	0.212305	0.104798	0.432161	1.28965	1.52047	0.0467996	0.00891063	0.0350813	0.108087	5.25586	2.39038	0.113255	0.103733	0.915924	0.0385166	0.0836972	0.0963624	0.129619	0.0955872	2.1993	6.05269	5.92023	2.71411	0.127947
Patients	40	24.9	Female	NO	26	15	Mother with a similar medical history	0.317146	0.609013	0.0642364	0.369349	0.0342984	0.0709959	1.56306	0.136644	0.0698769	-0.0240761	0.194169	0.442606	0.1411	0.0124909	0.0966798	0.332897	2.29628	0.475671	0.315834	0.227962	3.59665	1.97399	3.51251	0.0801412	0.0244911	0.0371009	0.184983	5.55668	5.85251	0.142729	0.100634	0.0728322	0.110807	0.136761	0.206645	0.390857	NA	2.77724	5.80884	1.90965	3.29417	0.207211
Patients	41	18.7	Female	NO	20	17	NO	1.88798	3.51151	0.483789	1.42439	0.262946	0.507114	5.97667	0.776935	0.74651	0.533839	1.76055	1.52815	1.94223	0.0394602	0.197566	1.22376	1.78632	2.01892	1.82551	0.490235	2.26296	2.65256	5.70539	0.403306	0.136906	0.239935	0.798398	20.3104	11.1982	1.01179	1.35728	0.45383	0.972338	0.854178	0.833772	0.674521	0.252182	2.19166	8.22307	3.02795	2.26416	0.240061
Patients	45	22.6	Female	NO	21	19	NO	0.938997	1.4784	0.194704	0.813267	0.128402	0.159979	2.00493	0.350908	0.341066	0.256056	0.542385	1.10488	0.806486	0.00588507	0.081286	0.542203	0.786765	1.25495	0.815343	0.448236	0.493077	1.81048	1.83694	0.361847	0.0279549	0.316336	0.38091	10.7215	6.47799	0.402438	0.615968	0.219883	0.419729	0.416586	0.603548	0.546024	0.19592	4.6037	4.85486	3.26945	0.993441	0.316711
Patients	45	20.9	Female	YES	29	16	NO	0.314471	0.237599	0.0262351	0.148971	0.00312905	0.0509266	0.967723	0.0271088	0.0328549	-0.00695951	0.201982	0.197439	0.0473543	-0.00150491	0.0704693	0.187858	0.386352	0.303496	0.346638	0.0403578	0.378707	0.79262	1.02459	0.063133	0.019505	0.00477663	0.115713	4.12477	-0.00177935	0.108089	0.24558	-0.00385876	0.0269543	0.103042	0.0793707	0.105022	0.0959775	2.29862	4.05192	3.0374	0.471489	0.151419
Patients	52	18.3	Female	NO	33	17	NO	3.25154	3.26211	0.475328	1.37795	0.250047	0.589494	5.34921	0.824007	0.656277	0.666904	0.984924	1.41962	1.50683	0.0410955	0.365147	1.46525	2.08298	3.56078	1.92184	0.8355	1.59144	3.82927	4.70325	0.397269	0.115012	0.290534	0.786495	29.1247	19.5638	0.79058	1.44938	0.477379	1.05457	0.972945	1.1382	1.02617	0.265159	3.05407	10.4312	2.80996	3.53018	0.323136
Patients	58	20.6	Female	NO	19	18	Mother with depression	0.573776	1.20902	0.157964	0.385106	0.0811386	0.202627	2.81937	0.264626	0.269789	0.150139	1.36877	2.70058	1.26798	0.0135882	0.0523843	0.645897	0.508228	0.92564	0.68159	0.188003	1.3186	2.2023	3.13811	0.161021	0.0357326	0.158838	0.332953	9.37898	8.02749	0.347951	0.572975	1.64671	0.922341	0.554096	0.391751	0.320227	0.153435	1.62283	2.82731	1.28942	2.6067	0.260181
Patients	22	22	Female	YES	28	16	Father with obsessive-compulsive disorder	2.10393	1.70638	0.226238	0.829781	0.161836	0.260249	4.16116	0.407246	0.412865	0.330424	0.967781	1.04996	1.20954	0.0118	0.0264396	0.695244	1.67134	2.05967	0.890444	0.529843	0.723997	1.79177	2.70945	0.329796	0.0930949	0.177027	0.460147	18.0875	5.65794	0.506216	0.819141	0.230631	0.568463	0.582175	0.572667	0.462137	0.158418	2.14387	25.1215	2.30153	1.93438	0.195088
Patients	22	17.6	Female	YES	20	16	NO	0.351065	0.731682	0.112505	0.448604	0.0524651	0.056034	1.03053	0.142101	0.110184	0.0860244	0.283863	0.474887	0.280692	0.00119186	0.0895421	0.409119	0.355742	0.53457	0.605927	0.11275	1.19145	0.921987	2.19933	0.0840757	0.0153122	0.0372384	0.18355	6.10042	4.48024	0.139081	0.41851	0.0916713	0.190631	0.241929	0.212013	0.334768	0.0658867	2.31708	3.45705	2.12331	1.01405	0.188344
Patients	23	20.4	Female	NO	25	20	NO	1.31032	0.674602	0.121749	0.425087	0.357933	0.0863139	1.48919	0.140393	0.12111	0.0984882	0.149672	0.193594	0.285734	0.000880259	0.0967866	0.254261	0.447221	0.515621	0.526255	0.210087	0.193356	0.759465	1.41723	0.0845078	0.0915268	0.0764542	0.19024	7.78311	2.39349	0.137546	0.510287	0.116775	0.147712	0.21064	0.230323	0.199022	0.184511	2.0052	6.58873	3.01684	0.778852	0.0759616
Patients	35	20.5	Female	YES	22	15	NO	2.71608	2.16024	0.301449	0.980511	0.179474	0.28215	2.88088	0.484131	0.46066	0.430399	0.708444	0.93647	0.875502	0.0214271	0.127844	0.854523	1.27998	2.21143	1.2642	0.676253	1.34613	3.11473	4.14614	0.42338	0.0437055	0.240296	0.490406	11.9565	8.43321	0.511028	0.895726	0.286743	0.457166	0.50993	0.646505	0.771701	0.140775	2.17992	3.75862	2.83523	1.6665	0.293926
Patients	36	21.1	Female	NO	27	22	NO	0.775188	0.870679	0.104048	0.318587	0.0460097	0.147189	1.49129	0.189667	0.150097	0.105539	0.286785	0.252093	0.304836	0.0716177	0.0327972	0.291529	0.464775	0.855262	0.420159	0.117408	0.109524	2.43492	1.55211	0.29878	0.0154865	0.163365	0.207775	6.72255	3.51065	0.295197	0.28507	0.0816115	0.17236	0.190192	0.197838	0.160792	0.139461	5.85622	7.17977	2.0438	2.85113	0.100533
Patients	40	17.3	Female	NO	32	14	NO	0.147909	0.139332	0.0293324	0.127004	0.0125698	0.0099424	0.293557	0.0280179	0.0295275	0.01457	0.0383413	0.0496806	0.0469624	0.000141067	0.0164876	0.0759036	0.216078	0.140691	0.136714	0.202204	0.0585562	0.410265	0.649168	0.0284705	0.00419621	-0.000946862	0.0358239	2.87064	0.226331	0.0485882	0.109785	0.0173417	0.0350642	0.0675567	0.0577101	0.00926563	0.0690611	1.68502	13.6146	2.90615	0.623713	0.206609
Patients	26	22.3	Female	NO	19	15	NO	0.290746	0.0629572	0.0119612	0.0788131	0.00458938	0.00420136	0.227509	0.00742419	-0.00561259	-0.0210732	0.0480873	0.210192	0.106638	0.00358957	0.0176403	0.0691679	0.0798185	0.167635	0.135498	0.0414983	0.311259	0.15396	0.356519	0.0333715	0.00584786	0.00112489	0.0322496	1.97139	0.650601	0.0497328	0.0448175	0.0172104	0.0658322	0.0490875	0.0111795	0.0280855	NA	1.42103	3.71617	1.48594	1.5725	0.0435977
Patients	37	20.7	Male	NO	25	17	NO	1.50414	0.830875	0.115511	0.31905	0.0729917	0.417222	1.20532	0.189377	0.17113	0.169961	0.506746	0.713958	0.505049	0.00955084	0.0533312	0.346995	0.438275	2.29087	0.445635	0.228598	2.3335	1.31986	2.39501	0.117663	0.0329114	0.163138	0.228239	5.62903	5.466	0.18685	0.336347	1.80009	0.300342	0.238272	0.261436	0.562677	0.0673282	1.7107	3.83635	1.58465	1.2632	0.109833
Patients	18	18.6	Male	NO	21	17	NO	1.35688	1.70516	0.357643	1.13656	0.203205	0.195822	2.64749	0.389708	0.442986	0.299249	0.653337	0.827432	1.06345	0.00875667	0.122019	0.784033	1.06257	1.39023	1.3737	0.404496	5.63885	2.07501	2.99064	0.218367	0.0484014	0.201928	0.425663	14.4258	4.97129	0.461864	1.01652	0.395823	0.564763	0.586775	0.626824	0.528392	0.230174	2.43219	7.41692	4.19577	1.59216	0.114058
Patients	19	19.9	Male	NO	18	14	NO	0.230602	0.903198	0.0465713	0.250637	0.0528373	0.0679342	1.60299	0.112998	0.12673	0.0181702	0.412432	0.711637	0.513441	0.00874538	0.109497	0.253742	0.212405	0.419399	0.371581	0.0136757	1.10691	1.26468	2.25989	0.0761088	0.0444	0.0334083	0.180029	7.70644	7.5979	0.161262	0.262631	0.0548929	0.263175	0.178283	0.124854	0.336711	0.0868711	3.29438	4.07558	1.99802	2.45419	0.175364
Patients	20	25.5	Male	NO	18	15	NO	0.652935	0.977295	0.115238	0.382466	0.0578444	0.185569	1.31077	0.206345	0.198198	0.127027	0.521335	0.817041	0.847747	0.00437369	0.0654176	0.464216	0.738181	0.894088	0.445261	0.214077	0.328373	0.952337	1.29488	0.198798	0.0491923	0.127741	0.33719	12.6099	1.88018	0.306847	0.370434	0.170687	0.295938	0.31325	0.323011	0.327021	0.271233	2.7315	16.7864	3.05279	5.13174	0.0679737
Patients	20	20.5	Male	NO	18	16	NO	5.70142	3.70067	0.370524	1.19936	0.267882	0.355679	4.72658	0.724733	0.667228	0.45102	0.756075	0.94482	1.25913	0.0418531	0.106097	1.59724	1.60961	3.19386	1.61459	0.899382	1.38695	2.92389	5.47463	0.581399	0.132271	0.241713	0.841924	30.9726	13.0584	0.680367	1.62447	0.404497	0.711265	0.854549	0.947871	0.62741	0.340417	3.78904	8.5549	3.1547	2.03489	0.0797721
Patients	21	18.5	Male	NO	19	15	NO	3.60718	4.10433	0.464516	1.89631	0.265612	0.459789	5.0106	0.865145	0.743368	0.554858	1.0005	1.26424	1.54492	0.0360985	0.126408	1.39373	3.21784	3.34291	1.78416	0.628646	1.69519	2.89522	4.23234	1.51726	0.0816271	0.359978	1.0333	33.6722	17.6021	1.72805	1.35241	0.554407	1.15869	0.920153	1.04561	0.681782	0.289752	3.11444	41.1529	3.44259	2.57107	0.375223
Patients	21	27	Male	YES	19	14	Father with a history of mental illness	6.23701	3.71593	0.480591	1.76315	0.188941	0.488566	5.32588	1.27793	0.702381	0.672436	1.47522	2.83252	3.03627	0.063687	0.0467502	1.8064	2.49644	3.04535	1.6497	0.549991	2.66821	2.2169	4.81678	0.852216	0.0680556	0.255299	1.2746	29.79	23.7471	1.95012	1.13507	1.11036	2.8752	1.06553	0.833409	0.737598	0.216863	2.00815	13.9987	2.12173	1.83397	0.461889
Patients	28	21	Male	NO	31	16	NO	0.821935	2.3418	0.22387	0.711359	0.129963	0.307455	2.59733	0.390722	0.339135	0.293229	0.695457	0.460947	0.701777	0.00974341	0.0492193	0.605929	1.14169	1.75261	1.01985	0.56002	0.641248	1.71743	2.55143	0.602617	0.0529236	0.16585	0.4315	16.4716	6.79844	0.626373	1.13171	1.80677	0.386396	0.469574	0.49506	0.396872	0.214476	1.7299	10.3231	1.87097	1.93391	0.122005
Patients	30	25.5	Male	NO	18	15	Mother with a history of mental illness	1.72129	0.791203	0.0861899	0.346392	0.0631931	0.136963	2.61462	0.130926	0.122972	0.0483627	0.612479	0.961211	0.393928	0.014083	0.0844752	0.455365	0.556227	1.09108	0.431357	0.152455	0.548203	1.23205	2.41173	0.124256	0.0448602	0.0302817	0.23743	10.4127	2.26564	0.307455	0.458565	0.0718236	0.342936	0.302477	0.174171	0.349006	0.114897	2.49305	7.16579	3.84212	2.58647	0.121632
Patients	30	24.5	Male	NO	21	15	NO	1.42213	0.749207	0.104741	0.398769	0.0532214	0.174445	1.9879	0.170589	0.116937	0.0248483	0.283438	0.713405	0.535149	0.0290223	0.0180678	0.495234	0.507475	1.134	0.23722	0.0270063	0.523161	0.977408	1.48046	0.150346	0.0216988	0.101458	0.280543	10.5881	4.96146	0.326747	0.0874835	0.0704472	0.423378	0.21364	0.180837	0.115509	0.146049	1.30028	11.0433	1.9112	3.5953	0.205723
Patients	37	20.8	Male	NO	20	17	NO	0.591592	1.60676	0.21328	0.730473	0.131726	0.31487	2.8482	0.276265	0.3169	0.217578	0.913196	0.41323	0.56721	0.022687	-0.00160815	0.461388	0.714712	1.47688	0.966842	0.207022	0.173188	1.8348	2.97056	0.380401	0.0436459	0.16945	0.420984	14.4587	5.44138	0.518631	1.03685	1.99921	0.337052	0.51482	0.393202	0.231127	0.175315	2.01814	7.24202	1.91509	1.24086	0.4057
Patients	37	24.7	Male	NO	19	16	NO	2.38467	1.84673	0.249333	0.715898	0.179501	0.249509	2.46053	0.363515	0.299539	0.211337	0.693905	0.664102	0.837752	0.0156792	0.076142	0.848419	0.917929	1.77328	1.01182	0.334047	2.49027	2.05466	3.91815	0.319412	0.0511737	0.134328	0.33945	12.8445	8.17216	0.449913	1.17449	0.203128	0.398346	0.491628	0.445747	0.472349	0.11015	2.78721	7.77505	2.59184	1.31711	0.207895
Patients	38	23.3	Male	NO	24	17	NO	0.206262	0.616057	0.0563851	0.268727	0.0442557	0.068892	1.48798	0.0842521	0.0777721	0.100782	0.400736	0.326685	0.262863	0.00486122	0.0341437	0.30454	0.4339	0.428834	0.310612	0.115833	0.117607	0.750243	1.22017	0.120276	0.03002	0.0584716	0.166955	9.21168	3.2957	0.17459	0.300034	0.0358232	0.0851904	0.139205	0.117244	0.153763	0.135837	4.05615	12.1965	3.38814	2.31587	0.193765
Patients	40	21.7	Male	NO	23	15	NO	1.20644	1.25513	0.131178	0.426163	0.0517582	0.124911	1.90407	0.230309	0.215552	0.147172	0.436203	0.41387	0.500663	0.00826452	0.0306822	0.43394	0.683017	0.961432	0.605171	0.15453	0.293775	1.27923	1.975	0.0990136	0.0604092	0.0615035	0.331115	11.2534	4.76332	0.242101	0.464108	1.91701	0.264707	0.38203	0.305344	0.33614	0.221259	2.64711	5.0083	2.42687	1.1795	0.119937
Patients	19	21.7	Male	NO	26	19	NO	0.265011	0.400599	0.0348616	0.212657	0.0187516	0.0369283	0.782545	0.0492154	0.0333465	0.0247866	0.256023	0.222708	0.105976	0.00904654	0.031591	0.156426	0.20253	0.254189	0.2567	0.115896	0.429494	0.798095	1.21524	0.0423023	0.0149054	0.0082999	0.0876878	3.92323	2.4365	0.170578	0.1687	0.0545617	0.111223	0.0733272	0.0685965	0.140326	NA	2.47053	4.78247	3.10234	NA	0.229511
Patients	19	23.3	Male	NO	21	22	NO	0.411869	0.689834	0.0961965	0.367563	0.0390528	0.055051	1.17277	0.146329	0.128059	0.0815368	0.234824	0.240194	0.297205	0.00312802	0.146886	0.206378	0.451001	0.445926	0.45639	0.29261	0.102353	0.831421	1.32395	0.0864199	0.0477455	0.0317752	0.172447	6.03202	1.88156	0.157774	0.403219	0.0903536	0.180452	0.233126	0.18452	0.0939627	0.0865043	2.66602	6.64073	3.25412	1.89709	0.0826001
Patients	24	24.8	Male	YES	27	14	Mother with a similar medical history	1.1321	0.7298	0.0296826	0.283952	0.0259674	0.146372	1.171	0.117399	0.14036	0.00843861	0.813579	1.48077	1.19577	0.00679207	0.06711	0.300381	0.360339	0.883558	0.30727	0.335469	0.235707	2.51362	1.57331	0.132433	0.0281211	0.0231702	0.185634	7.04888	5.72214	0.265503	0.192906	0.726569	0.532106	0.28444	0.11881	0.486036	0.11074	2.63408	5.76598	2.16319	1.39497	0.235304
Patients	33	22.5	Male	NO	23	15	NO	1.19399	0.373118	0.0500384	0.159479	0.0217803	0.0616773	1.34262	0.129303	0.090837	0.0365518	0.202113	0.508852	0.142189	0.00774436	0.091154	0.312463	0.284577	0.354733	0.205785	2.80683	0.999978	1.04058	2.31038	0.248402	0.047228	0.0199423	0.13883	4.90692	3.78351	0.114546	0.0923145	0.805915	0.0683009	0.114832	0.18058	0.226454	0.118039	2.4882	2.05004	1.72684	2.46806	0.0871203
Patients	41	24.1	Male	NO	20	17	NO	0.704678	1.31434	0.191667	0.53806	0.124961	0.159932	2.35909	0.264356	0.262147	0.219048	0.638265	0.951108	0.552438	0.00695268	0.216399	0.468299	0.745628	1.17468	0.800683	0.340559	1.79097	1.85684	2.57878	0.190423	0.0436076	0.253932	0.367891	11.0105	6.37621	0.357801	0.633379	0.173224	0.37688	0.404754	0.409853	0.825172	0.136997	3.01994	8.60792	5.16914	1.06346	0.0879206
Patients	41	20.2	Male	YES	24	17	Mother with a similar medical history	1.33026	0.399378	0.0350631	0.329719	0.0203005	0.0892042	2.53594	0.0997675	0.0965291	-0.00296154	0.515055	1.14788	0.848343	0.0136533	0.00890352	0.290701	0.403542	0.660039	0.274193	0.0526617	0.180054	3.08717	1.33644	0.0572297	0.0206596	0.0217237	0.134851	6.69971	5.31245	0.112764	0.115736	1.02635	0.361571	0.204207	0.0751819	0.252431	0.107062	2.46202	9.36212	2.47728	2.49685	0.213453
Patients	42	26.4	Male	NO	20	16	NO	5.96335	3.57799	0.607274	1.40087	0.278802	0.931421	8.71073	0.798935	0.805242	0.54327	1.62253	1.77278	1.92513	0.0614276	0.0398784	1.61159	2.66546	4.27264	1.87139	0.863471	2.5201	4.28946	7.14153	1.07015	0.132445	0.282882	1.11341	34.2638	9.48852	1.07491	1.77597	0.466208	0.978585	1.51661	1.78463	1.1918	0.250916	1.77156	8.84402	3.63714	1.62594	0.164996
Patients	47	19.6	Male	NO	27	15	NO	1.11998	1.36691	0.124366	0.473212	0.119116	0.81868	149.423	0.333299	0.251602	0.20078	0.609762	0.937755	0.831975	0.0101577	0.0400112	0.429594	0.563861	1.10319	0.93526	0.192856	1.0607	9.11444	31.4844	7.16019	0.0282877	0.132678	0.244911	7.3824	7.26492	0.735961	1.11628	0.221171	0.817437	0.453296	0.317633	0.260367	0.109351	1.62971	6.82254	1.93491	2.55202	0.568747
Patients	42	25.6	Male	NO	32	18	NO	1.31853	2.91403	0.401074	1.26537	0.141052	0.316892	3.60009	0.548389	0.499936	0.507368	0.717191	1.01554	1.14563	0.0476544	0.133648	0.775308	1.71486	1.94892	1.23422	0.517048	0.610291	3.11241	2.8609	1.21739	0.0756711	0.209716	0.617261	19.5525	9.7503	1.23313	0.844231	0.359044	0.674018	0.595126	0.677264	0.564219	0.317042	3.33951	22.2606	3.74784	1.72011	0.186588
[truncated: 55 more columns]
